# Supplementary material for: A machine learning classifier trained on cancer transcriptomes detects NF1 inactivation signal in glioblastoma
Source: BMC Genomics. 2017 Feb 6;18:127. doi: 10.1186/s12864-017-3519-7 (PMC5292791; doi:10.1186/s12864-017-3519-7)
Supplement: Additional file 1: Table S1. — NF1 mutations in the TCGA GBM dataset (UCSS Xena, hg19). (XLSX 12 kb) [file 12864_2017_3519_MOESM1_ESM.xlsx]

## Sheet: NF1_Supplementary_Table_S1
Supplementary Table S1: NF1 mutations in the TCGA dataset (UCSS Xena, hg19)
Sample	Chromosome	Start	End	Reference Allele	Alternative Allele	Gene	Effect	Amino Acid Change
TCGA-06-0184-01	chr17	29665808	29665808	G	-	NF1	Frame_Shift_Del	p.Q2302fs
TCGA-06-0190-02	chr17	29548907	29548907	T	C	NF1	Missense_Mutation	p.W561R
TCGA-06-0190-02	chr17	29586056	29586056	C	A	NF1	Missense_Mutation	p.Q1447K
TCGA-06-0210-02	chr17	29497003	29497003	C	T	NF1	Nonsense_Mutation	p.R192*
TCGA-06-0210-02	chr17	29552164	29552164	G	-	NF1	Frame_Shift_Del	p.D633fs
TCGA-06-2562-01	chr17	29541476	29541476	C	-	NF1	Frame_Shift_Del	p.T467fs
TCGA-06-2562-01	chr17	29652976	29652979	TCTC	-	NF1	Frame_Shift_Del	p.F1658fs
TCGA-06-2569-01	chr17	29653042	29653043	-	A	NF1	Frame_Shift_Ins	p.Y1680fs
TCGA-06-5410-01	chr17	29533304	29533304	C	A	NF1	Nonsense_Mutation	p.S436*
TCGA-06-5412-01	chr17	29652976	29652979	TCTC	-	NF1	Frame_Shift_Del	p.F1658fs
TCGA-14-0789-01	chr17	29556481	29556481	C	T	NF1	Nonsense_Mutation	p.Q950*
TCGA-14-0871-01	chr17	29557336	29557336	C	T	NF1	Nonsense_Mutation	p.Q1017*
TCGA-14-1034-02	chr17	29685497	29685497	G	-	NF1	Splice_Site	p.V2657_splice
TCGA-19-2620-01	chr17	29508439	29508439	G	A	NF1	Splice_Site	p.E196_splice
TCGA-26-5133-01	chr17	29667528	29667528	G	-	NF1	Frame_Shift_Del	p.S2309fs
TCGA-28-5208-01	chr17	29533378	29533378	C	T	NF1	Nonsense_Mutation	p.R461*
TCGA-28-5208-01	chr17	29552132	29552132	G	T	NF1	Missense_Mutation	p.C622F
TCGA-32-1980-01	chr17	29663349	29663349	A	G	NF1	Splice_Site	p.I2003_splice
TCGA-41-4097-01	chr17	29508778	29508778	C	G	NF1	Nonsense_Mutation	p.Y235*
TCGA-06-0184-01	chr17	29665808	29665808	G	-	NF1	Frame_Shift_Del	p.Q2302fs
TCGA-06-0190-02	chr17	29548907	29548907	T	C	NF1	Missense_Mutation	p.W561R
TCGA-06-0190-02	chr17	29586056	29586056	C	A	NF1	Missense_Mutation	p.Q1447K
TCGA-06-0210-02	chr17	29497003	29497003	C	T	NF1	Nonsense_Mutation	p.R192*
TCGA-06-0210-02	chr17	29552164	29552164	G	-	NF1	Frame_Shift_Del	p.D633fs
TCGA-06-2562-01	chr17	29541476	29541476	C	-	NF1	Frame_Shift_Del	p.T467fs
TCGA-06-2562-01	chr17	29652976	29652979	TCTC	-	NF1	Frame_Shift_Del	p.F1658fs
TCGA-06-2569-01	chr17	29653042	29653043	-	A	NF1	Frame_Shift_Ins	p.Y1680fs
TCGA-06-5410-01	chr17	29533304	29533304	C	A	NF1	Nonsense_Mutation	p.S436*
TCGA-06-5412-01	chr17	29652976	29652979	TCTC	-	NF1	Frame_Shift_Del	p.F1658fs
TCGA-14-0789-01	chr17	29556481	29556481	C	T	NF1	Nonsense_Mutation	p.Q950*
TCGA-14-0871-01	chr17	29557336	29557336	C	T	NF1	Nonsense_Mutation	p.Q1017*
TCGA-14-1034-02	chr17	29685497	29685497	G	-	NF1	Splice_Site	p.V2657_splice
TCGA-19-2620-01	chr17	29508439	29508439	G	A	NF1	Splice_Site	p.E196_splice
TCGA-26-5133-01	chr17	29667528	29667528	G	-	NF1	Frame_Shift_Del	p.S2309fs
TCGA-28-5208-01	chr17	29533378	29533378	C	T	NF1	Nonsense_Mutation	p.R461*
TCGA-28-5208-01	chr17	29552132	29552132	G	T	NF1	Missense_Mutation	p.C622F
TCGA-32-1980-01	chr17	29663349	29663349	A	G	NF1	Splice_Site	p.I2003_splice
TCGA-41-4097-01	chr17	29508778	29508778	C	G	NF1	Nonsense_Mutation	p.Y235*
