# Supplementary material for: A machine learning classifier trained on cancer transcriptomes detects NF1 inactivation signal in glioblastoma
Source: BMC Genomics. 2017 Feb 6;18:127. doi: 10.1186/s12864-017-3519-7 (PMC5292791; doi:10.1186/s12864-017-3519-7)
Supplement: Additional file 6: Table S2. — Ranked genes contributing greater than two standard deviations to ensemble classifier. (XLSX 27 kb) [file 12864_2017_3519_MOESM6_ESM.xlsx]

## Sheet: Sheet1
Supplementary Table S2 -Ranked genes contributing greater than two standard deviations to ensemble classifier
Positive Contributions				Negative Contributions
gene	weight	rank		gene	weight	rank
QPRT	0.0160176	1		TXNIP	-0.0246196	1
KCNK5	0.0153237	2		DNAH5	-0.0211948	2
ATF5	0.0139898	3		ISPD	-0.0195738	3
HUS1B	0.0137575	4		CUX1	-0.0194417	4
PEG10	0.0123905	5		PRSS27	-0.018568	5
DHDH	0.0123783	6		C10orf107	-0.0171914	6
HMGA2	0.0121766	7		DUSP18	-0.0170722	7
CNGA1	0.01199	8		TMEM52	-0.0169403	8
RSL1D1	0.0119539	9		GDF9	-0.0166463	9
PRKCQ	0.0117948	10		ARRDC4	-0.0164336	10
PDE6H	0.0117768	11		GP9	-0.0162572	11
AHSA1	0.0117565	12		APOC1P1	-0.0162219	12
CTCFL	0.011674	13		CASP5	-0.0161926	13
OPA3	0.011127	14		ABCC6P2	-0.0160892	14
SLN	0.0111106	15		VHLL	-0.015295	15
PGM5	0.0110063	16		TMEM232	-0.0150485	16
SYT9	0.0109167	17		RAC1	-0.0149869	17
IL1RAPL1	0.0108929	18		ALDH1L2	-0.0148702	18
COL8A1	0.010776	19		NIPAL4	-0.0147373	19
PCDHGB8P	0.0106208	20		MAK	-0.0146664	20
NGDN	0.0106174	21		JPH2	-0.0145158	21
GPR20	0.0106061	22		ARL15	-0.0145135	22
CAGE1	0.0105589	23		WDR66	-0.0145055	23
RPL13AP20	0.0105093	24		UFSP1	-0.0144719	24
CCDC115	0.0104163	25		BID	-0.0144626	25
TLK1	0.0103659	26		EBF4	-0.0143204	26
DAB1	0.0102214	27		CRADD	-0.0143024	27
UNC45B	0.010184	28		RASSF4	-0.0141113	28
FRMD7	0.0101294	29		ARMC2	-0.0140358	29
CLCNKA	0.0100803	30		HORMAD2	-0.0139638	30
GABRB3	0.00987187	31		VWA3A	-0.01383	31
CDC14B	0.009851	32		CLDN14	-0.0137335	32
ESPNP	0.00967483	33		PKD2L2	-0.0134413	33
SLC18A2	0.00959198	34		SNX31	-0.013326	34
AMN	0.00946819	35		KCNQ4	-0.0132903	35
ZRSR2	0.00945721	36		PIK3R6	-0.0132378	36
HTR6	0.00935247	37		NOX1	-0.0131282	37
PCDHB2	0.00918374	38		CD19	-0.0130121	38
FIGNL1	0.00913054	39		SUGT1P1	-0.0128784	39
HIST1H2BK	0.00912466	40		C6orf132	-0.0128525	40
ADAMTS17	0.00905157	41		CCDC81	-0.0127859	41
HOXB13	0.00905055	42		WDR93	-0.0127575	42
SRP54	0.00900482	43		CPA2	-0.0127356	43
TMEM114	0.00896159	44		SV2C	-0.0125844	44
CNKSR3	0.00892762	45		MT1A	-0.0125274	45
GPT	0.00891816	46		FAM179A	-0.0125252	46
PTPRM	0.00886354	47		DAPK1	-0.0123719	47
NRG1	0.0088567	48		CDH1	-0.0123456	48
GCSH	0.00876866	49		GPR45	-0.0123005	49
CA14	0.00875555	50		LGALS4	-0.012272	50
SP9	0.00875487	51		S100A1	-0.012205	51
NFKBIB	0.00874366	52		PRDM16	-0.0121944	52
BCAM	0.00872698	53		EPHA5	-0.012125	53
RPL9	0.00864611	54		CCDC163P	-0.012098	54
MGAT4C	0.00858981	55		SH2D4B	-0.0120279	55
CNIH3	0.00858044	56		ADAM28	-0.0119094	56
SAMD5	0.00857229	57		PPP1R3C	-0.011896	57
IGF2BP2	0.00847624	58		ELN	-0.011827	58
ADRA1A	0.00846554	59		AOAH	-0.0117032	59
CCKBR	0.008415	60		FAM65B	-0.0116815	60
TG	0.00840343	61		C10orf131	-0.011676	61
PRCD	0.00837375	62		CPSF4	-0.011553	62
CNTNAP3	0.0083423	63		RUFY4	-0.0114046	63
EPHA3	0.00832478	64		FANCB	-0.0113855	64
HIST3H2BB	0.00829027	65		H2AFY	-0.0113851	65
LIPH	0.00827084	66		CRYBB1	-0.011327	66
PTX4	0.00826886	67		OVOL1	-0.0111387	67
SMAD6	0.00821685	68		IL1R2	-0.0111174	68
PTCH2	0.00818962	69		RPL23AP32	-0.0111031	69
LIN52	0.0081389	70		TTN	-0.0110984	70
SLC35E2	0.00807867	71		RIC8B	-0.0110835	71
EVPL	0.00805953	72		SLFN12L	-0.0110082	72
SP5	0.00805228	73		NEK1	-0.0109893	73
LONRF3	0.00799316	74		GOLM1	-0.0109576	74
PGM5P2	0.00797714	75		ZNF879	-0.0109278	75
FJX1	0.00795893	76		SERPINC1	-0.0108834	76
LIMCH1	0.00793615	77		TEKT1	-0.0108786	77
NUDT9	0.00790293	78		NPR2	-0.0107937	78
PLD5	0.00784837	79		FAM53A	-0.0107732	79
TARP	0.00781735	80		DYNLRB2	-0.01069	80
NXPH2	0.00781027	81		MYCBPAP	-0.0106852	81
SLIT3	0.00774702	82		BTBD18	-0.0106816	82
DUOXA2	0.00771242	83		TKTL1	-0.0106433	83
DLEU2L	0.00770029	84		CDH6	-0.0106335	84
VWC2	0.00769059	85		FBXW12	-0.0106063	85
TSR2	0.0076574	86		MMP25	-0.010598	86
BHLHB9	0.00764388	87		GALNT8	-0.0105563	87
CRTAP	0.00764174	88		SNAI3	-0.0105541	88
PABPC4L	0.00752305	89		SULF2	-0.010482	89
FLJ13224	0.00750092	90		CCDC108	-0.0104172	90
ZNF750	0.00749162	91		SLC38A11	-0.0103343	91
PROC	0.0074373	92		POU6F1	-0.0103313	92
PON1	0.00738049	93		SH2D7	-0.0102497	93
ACOT11	0.00737692	94		AKNAD1	-0.0101949	94
ZC3H8	0.00733701	95		TRIM74	-0.0101483	95
PPEF1	0.00733054	96		AIM2	-0.0101098	96
BEND4	0.00731542	97		FAM162B	-0.0101046	97
HS3ST3B1	0.00730091	98		RXRG	-0.010102	98
MYH6	0.00728958	99		C10orf105	-0.0100905	99
TAS2R19	0.00728114	100		HCRTR1	-0.0100841	100
LRRTM1	0.00727361	101		LRRC55	-0.0100692	101
HYMAI	0.00722818	102		BPGM	-0.010048	102
EML6	0.00721928	103		RGS16	-0.0100307	103
IL25	0.00721231	104		PNPLA8	-0.00996731	104
MMP10	0.0071977	105		GJD4	-0.00993647	105
PTHLH	0.00716486	106		CHIT1	-0.00991259	106
WASH3P	0.00713201	107		SH3BP2	-0.00990632	107
MRPS9	0.00712228	108		NKG7	-0.0099014	108
BDNF	0.00711268	109		PRR15	-0.00989052	109
PARM1	0.00707807	110		SIGLEC10	-0.00987521	110
ZBTB32	0.00707756	111		DGCR11	-0.00985777	111
TM4SF20	0.00706285	112		BTBD19	-0.00984155	112
MGC12916	0.00706234	113		C20orf203	-0.00970773	113
TADA2B	0.00704692	114		FAM41C	-0.00969561	114
UCHL5	0.00700661	115		CEACAM4	-0.00968507	115
SLC5A5	0.00696679	116		FADS2	-0.00965411	116
HEXIM2	0.00696127	117		ZNF157	-0.00964989	117
ETV5	0.00695513	118		TNFSF8	-0.00960014	118
RSPO2	0.00693868	119		AGBL3	-0.00947407	119
TMEM143	0.00693502	120		BTLA	-0.00943241	120
WNK2	0.00686262	121		ASAH2	-0.00939057	121
SHISA3	0.00684364	122		MPL	-0.00934421	122
PIGK	0.00682512	123		SECTM1	-0.00929366	123
NHLRC1	0.00681051	124		ADRB2	-0.00919058	124
OR2A4	0.00675427	125		GATA1	-0.0091882	125
PPAP2B	0.00675366	126		CYP3A43	-0.00915804	126
SYDE2	0.0067511	127		DDC	-0.00913165	127
NEGR1	0.00673364	128		DHX29	-0.009119	128
SPHKAP	0.00672992	129		CA4	-0.00909774	129
NOV	0.00666915	130		TDRD1	-0.00909609	130
GALK2	0.00665457	131		TMEM31	-0.00906695	131
KLRF1	0.00665354	132		C9orf171	-0.00906082	132
LAX1	0.00663937	133		FAM89B	-0.0090224	133
JPH1	0.00663621	134		NUDT1	-0.00896235	134
NFAT5	0.00663564	135		EMX2	-0.0089586	135
PRMT5	0.00659698	136		GLIPR1L1	-0.00895838	136
CDH26	0.00656968	137		C1QTNF2	-0.00895427	137
PARP3	0.00656644	138		HRCT1	-0.00890855	138
RAB38	0.0065626	139		SOCS2	-0.0089049	139
LOC145783	0.00654445	140		PTPRO	-0.00884398	140
PHLDB3	0.00646297	141		SPEF1	-0.00882408	141
SLC30A6	0.00645654	142		TGM1	-0.00881971	142
CCND1	0.00643894	143		CSNK1A1L	-0.0088027	143
EOMES	0.00643362	144		C7orf60	-0.00879954	144
KLF4	0.00641431	145		FAM180A	-0.00877098	145
CHRND	0.00639063	146		MAB21L2	-0.00874958	146
TMTC2	0.00636962	147		MYO7B	-0.00873602	147
CDCP2	0.00635883	148		ZIC2	-0.00873505	148
GYPC	0.00631121	149		ZDHHC19	-0.00866675	149
				NAALADL2	-0.00866309	150
				SEMA4B	-0.00865317	151
				SGCA	-0.00864499	152
				HSPA1L	-0.0086391	153
				TGM5	-0.00863039	154
				C7orf26	-0.00862832	155
				CSNK1G3	-0.00860745	156
				SLC45A2	-0.00851232	157
				CD8B	-0.00850826	158
				MARVELD2	-0.00849867	159
				C9orf24	-0.00848554	160
				GSX1	-0.00844067	161
				MMD2	-0.00842573	162
				CARD10	-0.00840781	163
				CNOT6L	-0.00838374	164
				RARRES3	-0.00834208	165
				LOC285593	-0.00831492	166
				SLC30A10	-0.00831257	167
				RAD9B	-0.00823341	168
				SLC16A12	-0.0082279	169
				DDX11L2	-0.00822244	170
				TRIM55	-0.00818991	171
				IQUB	-0.00818209	172
				MIOS	-0.00818194	173
				DENND1B	-0.00815064	174
				RGS9	-0.00814965	175
				TRDMT1	-0.00813205	176
				ZNF438	-0.00812508	177
				EBI3	-0.00808856	178
				KCNH2	-0.00807933	179
				GPX3	-0.00804304	180
				LOC100130872	-0.00803628	181
				VEPH1	-0.00795947	182
				CHMP6	-0.00793322	183
				NBR2	-0.00791516	184
				MIP	-0.00787421	185
				UNC13A	-0.00786549	186
				PRSS37	-0.00777179	187
				KCNA1	-0.00776006	188
				ZNF880	-0.00775717	189
				PLCH1	-0.00774562	190
				FAM84B	-0.00769623	191
				CSTA	-0.00766225	192
				ILDR1	-0.00765831	193
				SLA2	-0.00765493	194
				ANKRD29	-0.00761224	195
				GALNT14	-0.00760195	196
				UPP2	-0.00757784	197
				SIRPG	-0.00756487	198
				FAM120C	-0.00755943	199
				CYP21A2	-0.00755712	200
				PRND	-0.00754034	201
				PF4	-0.00753698	202
				IQCH	-0.00753575	203
				C20orf27	-0.00752701	204
				C6orf118	-0.00752503	205
				GPRIN1	-0.0074846	206
				FBXO39	-0.00746734	207
				C1orf111	-0.00745452	208
				LRRC43	-0.0074466	209
				MDFI	-0.00743938	210
				MBOAT4	-0.00741638	211
				GPR39	-0.00737706	212
				ENPP3	-0.00735297	213
				DISC2	-0.00735145	214
				ZP1	-0.00734352	215
				PSORS1C2	-0.00724048	216
				PXMP2	-0.00723265	217
				ICA1L	-0.00723145	218
				PRAP1	-0.00722896	219
				HLA-DOB	-0.00722871	220
				CCDC73	-0.0072117	221
				TMSB15B	-0.0072043	222
				EFCAB5	-0.0071978	223
				PDLIM5	-0.00718654	224
				SYCP2L	-0.00718196	225
				GLIPR1L2	-0.00717098	226
				CXXC4	-0.00713966	227
				VWCE	-0.00713882	228
				CRYBA2	-0.00713745	229
				RET	-0.0071307	230
				HLA-C	-0.00713021	231
				H2AFV	-0.00711907	232
				EDNRB	-0.00710278	233
				TSPAN33	-0.00707341	234
				APOL1	-0.00707137	235
				EDN2	-0.00705825	236
				MPND	-0.00701677	237
				MYL4	-0.00701348	238
				LOC200726	-0.0069833	239
				RAB17	-0.0069598	240
				FOXO1	-0.00695684	241
				UPK2	-0.00693435	242
				MARCKS	-0.0069285	243
				TTTY14	-0.00692704	244
				PPIL6	-0.00691959	245
				ADCY4	-0.00691128	246
				SAP30L	-0.00690347	247
				RASGEF1C	-0.00690325	248
				HTR5A	-0.00690195	249
				TMPRSS13	-0.00689978	250
				CECR5	-0.00689106	251
				IFT81	-0.00684316	252
				HOXA6	-0.0068187	253
				THAP2	-0.00681842	254
				GZMA	-0.00680699	255
				SMARCB1	-0.00679871	256
				CSF1	-0.00679386	257
				ZNF683	-0.00677544	258
				TOB1	-0.00676941	259
				HMGCR	-0.00675731	260
				KREMEN2	-0.0067196	261
				GADD45G	-0.00669712	262
				USH1C	-0.0066966	263
				THEM5	-0.00669464	264
				SULT1B1	-0.00669118	265
				BCL2L14	-0.00667934	266
				FAM104B	-0.0066667	267
				TMEM163	-0.00664951	268
				C15orf54	-0.00664381	269
				RGR	-0.00662753	270
				SYNC	-0.00661906	271
				ADAM33	-0.00660732	272
				NSFL1C	-0.00657346	273
				AQP1	-0.0065706	274
				DPYSL4	-0.00655922	275
				KLHDC7B	-0.0065494	276
				FFAR3	-0.00652646	277
				PRMT8	-0.00652394	278
				CD300LF	-0.0064959	279
				LMOD2	-0.00645609	280
				THSD7A	-0.00644211	281
				NCF1B	-0.00641126	282
				ADAMTS6	-0.00638868	283
				SLC6A12	-0.00636516	284
				TRIM22	-0.00635962	285
				TMEM156	-0.00634493	286
				C2orf70	-0.006344	287
				ZNF800	-0.00633983	288
				ILDR2	-0.00633189	289
				RAB3C	-0.00632175	290
